# Supplementary material for: PERM1 regulates genes involved in fatty acid metabolism in the heart by interacting with PPARα and PGC-1α
Source: Sci Rep. 2022 Aug 26;12:14576. doi: 10.1038/s41598-022-18885-3 (PMC9418182; doi:10.1038/s41598-022-18885-3)
Supplement: Supplementary file 2 — Supplementary Information 2. [file 41598_2022_18885_MOESM2_ESM.xlsx]

## Sheet: |log2(fc)|>2, q<0.05
gene_id	gene_name	Description	Meanwhile	fc	log2(fc)	pval	qval	regulation	significant
ENSMUSG00000052396	Mogat2	monoacylglycerol O-acyltransferase 2 [Source:MGI Symbol;Acc:MGI:2663253]	0.300281	4.66033	2.22043	0.000987975	0.0488421	up	yes
ENSMUSG00000114800	Gm31600	predicted gene, 31600 [Source:MGI Symbol;Acc:MGI:5590759]	0.27091	0.389104	-1.36177	0.00090976	0.0473445	down	yes
ENSMUSG00000042647	Acad12	acyl-Coenzyme A dehydrogenase family, member 12 [Source:MGI Symbol;Acc:MGI:2443320]	6.13673	0.423286	-1.2403	0.000823377	0.0472546	down	yes
ENSMUSG00000020447	Npc1l1	NPC1 like intracellular cholesterol transporter 1 [Source:MGI Symbol;Acc:MGI:2685089]	0.159221	9.29475	3.21642	0.00082221	0.0471942	up	yes
ENSMUSG00000047604	Frat2	frequently rearranged in advanced T cell lymphomas 2 [Source:MGI Symbol;Acc:MGI:2673967]	0.539087	2.62106	1.39015	0.000778832	0.0416055	up	yes
ENSMUSG00000025900	Rp1	retinitis pigmentosa 1 (human) [Source:MGI Symbol;Acc:MGI:1341105]	0.0655924	4.26901	2.0939	0.000660845	0.0361236	up	yes
ENSMUSG00000026822	Lcn2	lipocalin 2 [Source:MGI Symbol;Acc:MGI:96757]	0.967134	2.0797	1.05638	0.000620674	0.0347356	up	yes
ENSMUSG00000010051	Hyal1	hyaluronoglucosaminidase 1 [Source:MGI Symbol;Acc:MGI:96298]	0.601429	2.40144	1.2639	0.000603078	0.0342754	up	yes
ENSMUSG00000034157	Cipc	CLOCK interacting protein, circadian [Source:MGI Symbol;Acc:MGI:1919185]	3.76125	2.09871	1.06951	0.000596193	0.0337367	up	yes
ENSMUSG00000072674	Plac9b	placenta specific 9b [Source:MGI Symbol;Acc:MGI:3711222]	2.90504	0.166114	-2.58976	0.000586492	0.033352	down	yes
ENSMUSG00000027763	Mbnl1	muscleblind like splicing factor 1 [Source:MGI Symbol;Acc:MGI:1928482]	2.10275	2.19093	1.13154	0.000586363	0.0331299	up	yes
ENSMUSG00000032315	Cyp1a1	cytochrome P450, family 1, subfamily a, polypeptide 1 [Source:MGI Symbol;Acc:MGI:88588]	4.8449	0.0315139	-4.98787	0.000565274	0.032539	down	yes
ENSMUSG00000091957	Rps2-ps10	ribosomal protein S2, pseudogene 10 [Source:MGI Symbol;Acc:MGI:3645604]	3.78034	0.351031	-1.51033	0.00054804	0.0318066	down	yes
ENSMUSG00000027875	Hmgcs2	3-hydroxy-3-methylglutaryl-Coenzyme A synthase 2 [Source:MGI Symbol;Acc:MGI:101939]	2.75268	2.07507	1.05316	0.000540606	0.0314597	up	yes
ENSMUSG00000035232	Pdk3	pyruvate dehydrogenase kinase, isoenzyme 3 [Source:MGI Symbol;Acc:MGI:2384308]	0.431137	2.71334	1.44007	0.000538457	0.0296698	up	yes
ENSMUSG00000032883	Acsl3	acyl-CoA synthetase long-chain family member 3 [Source:MGI Symbol;Acc:MGI:1921455]	0.786195	2.36901	1.24428	0.00051835	0.028931	up	yes
ENSMUSG00000018919	Tm4sf5	transmembrane 4 superfamily member 5 [Source:MGI Symbol;Acc:MGI:1922854]	0.735317	58.1214	5.861	0.000504663	0.0286552	up	yes
ENSMUSG00000083465	Gm11652	predicted gene 11652 [Source:MGI Symbol;Acc:MGI:3651204]	0.329094	2.46191	1.29978	0.000503437	0.0284163	up	yes
ENSMUSG00000067149	Jchain	immunoglobulin joining chain [Source:MGI Symbol;Acc:MGI:96493]	0.503137	8.14759	3.02637	0.000496972	0.0283255	up	yes
ENSMUSG00000060716	Plekhh1	pleckstrin homology domain containing, family H (with MyTH4 domain) member 1 [Source:MGI Symbol;Acc:MGI:2144989]	0.211918	2.74441	1.45649	0.000494638	0.0283112	up	yes
ENSMUSG00000022479	Vdr	vitamin D (1,25-dihydroxyvitamin D3) receptor [Source:MGI Symbol;Acc:MGI:103076]	0.259249	2.11573	1.08116	0.000479437	0.0281011	up	yes
ENSMUSG00000070354	Evi2	ecotropic viral integration site 2 [Source:MGI Symbol;Acc:MGI:5439444]	0.0686997	2.98414	1.57732	0.000475325	0.0280994	up	yes
ENSMUSG00000087107	AI662270	expressed sequence AI662270 [Source:MGI Symbol;Acc:MGI:2144254]	0.239024	0.452824	-1.14298	0.000465	0.0280494	down	yes
ENSMUSG00000007682	Dio2	deiodinase, iodothyronine, type II [Source:MGI Symbol;Acc:MGI:1338833]	0.353731	0.46314	-1.11048	0.000464091	0.028044	down	yes
ENSMUSG00000028307	Aldob	aldolase B, fructose-bisphosphate [Source:MGI Symbol;Acc:MGI:87995]	3.65632	3.34494	1.74198	0.000459744	0.0275905	up	yes
ENSMUSG00000029456	Acad10	acyl-Coenzyme A dehydrogenase family, member 10 [Source:MGI Symbol;Acc:MGI:1919235]	0.549197	0.423489	-1.2396	0.00045472	0.027449	down	yes
ENSMUSG00000019577	Pdk4	pyruvate dehydrogenase kinase, isoenzyme 4 [Source:MGI Symbol;Acc:MGI:1351481]	60.3061	2.85088	1.51141	0.000445886	0.0273896	up	yes
ENSMUSG00000095079	Igha	immunoglobulin heavy constant alpha [Source:MGI Symbol;Acc:MGI:96444]	2.33584	9.56202	3.25732	0.000445017	0.0268209	up	yes
ENSMUSG00000020042	Btbd11	BTB (POZ) domain containing 11 [Source:MGI Symbol;Acc:MGI:1921257]	0.0979828	0.423868	-1.23831	0.000438658	0.0264714	down	yes
ENSMUSG00000025991	Cps1	carbamoyl-phosphate synthetase 1 [Source:MGI Symbol;Acc:MGI:891996]	0.17559	60.7893	5.92575	0.000432891	0.0262764	up	yes
ENSMUSG00000020911	Krt19	keratin 19 [Source:MGI Symbol;Acc:MGI:96693]	0.656478	6.16524	2.62416	0.00043147	0.0262518	up	yes
ENSMUSG00000061825	Ces2c	carboxylesterase 2C [Source:MGI Symbol;Acc:MGI:2385905]	0.335787	54.9519	5.7801	0.000429864	0.0262233	up	yes
ENSMUSG00000115924	Gm19277	predicted gene, 19277 [Source:MGI Symbol;Acc:MGI:5011462]	1.58997	2.19114	1.13168	0.00042291	0.0260449	up	yes
ENSMUSG00000108763	Gm36028	predicted gene, 36028 [Source:MGI Symbol;Acc:MGI:5595187]	0.526114	0.467811	-1.096	0.00042097	0.0260015	down	yes
ENSMUSG00000073427	Gm4924	predicted gene 4924 [Source:MGI Symbol;Acc:MGI:3643133]	0.0987726	0.480047	-1.05875	0.000416531	0.0260005	down	yes
ENSMUSG00000098975	Gm27177	predicted gene 27177 [Source:MGI Symbol;Acc:MGI:5521020]	0.280758	0.425507	-1.23274	0.000414328	0.0259826	down	yes
ENSMUSG00000030861	Acadsb	acyl-Coenzyme A dehydrogenase, short/branched chain [Source:MGI Symbol;Acc:MGI:1914135]	6.65414	2.32878	1.21957	0.000406158	0.0254346	up	yes
ENSMUSG00000035852	Misp	mitotic spindle positioning [Source:MGI Symbol;Acc:MGI:1926156]	0.322415	3.22356	1.68865	0.0003738	0.0254334	up	yes
ENSMUSG00000078886	Gm2026	predicted gene 2026 [Source:MGI Symbol;Acc:MGI:3780195]	0.145987	3.776	1.91686	0.000365451	0.0254298	up	yes
ENSMUSG00000031995	St14	suppression of tumorigenicity 14 (colon carcinoma) [Source:MGI Symbol;Acc:MGI:1338881]	0.101057	3.4409	1.78279	0.000350383	0.0253416	up	yes
ENSMUSG00000046667	Rbm12b1	RNA binding motif protein 12 B1 [Source:MGI Symbol;Acc:MGI:1919647]	1.80384	0.464468	-1.10635	0.000347938	0.0251489	down	yes
ENSMUSG00000110726	Gm18101	predicted gene, 18101 [Source:MGI Symbol;Acc:MGI:5010286]	1.61715	0.497948	-1.00593	0.000338867	0.0250518	down	yes
ENSMUSG00000069515	Lyz1	lysozyme 1 [Source:MGI Symbol;Acc:MGI:96902]	3.73326	8.752	3.12961	0.000312267	0.0250197	up	yes
ENSMUSG00000097414	B130046B21Rik	RIKEN cDNA B130046B21 gene [Source:MGI Symbol;Acc:MGI:3704458]	0.250651	0.365106	-1.45361	0.00030559	0.025001	down	yes
ENSMUSG00000079457	Gm7609	predicted pseudogene 7609 [Source:MGI Symbol;Acc:MGI:3644536]	0.276872	0.493016	-1.02029	0.000305219	0.024981	down	yes
ENSMUSG00000098091	Gm16470	predicted pseudogene 16470 [Source:MGI Symbol;Acc:MGI:3645079]	0.639008	0.428851	-1.22145	0.000303935	0.0248033	down	yes
ENSMUSG00000028337	Coro2a	coronin, actin binding protein 2A [Source:MGI Symbol;Acc:MGI:1345966]	0.156124	2.09631	1.06785	0.000300088	0.0248016	up	yes
ENSMUSG00000001403	Ube2c	ubiquitin-conjugating enzyme E2C [Source:MGI Symbol;Acc:MGI:1915862]	0.272431	0.454457	-1.13778	0.000294798	0.0247435	down	yes
ENSMUSG00000047810	Ccdc88b	coiled-coil domain containing 88B [Source:MGI Symbol;Acc:MGI:1925567]	0.189363	0.4928	-1.02093	0.000281931	0.0246213	down	yes
ENSMUSG00000109118	Gm32031	predicted gene, 32031 [Source:MGI Symbol;Acc:MGI:5591190]	0.784637	0.459699	-1.12124	0.000281495	0.0246111	down	yes
ENSMUSG00000021730	Hcn1	hyperpolarization-activated, cyclic nucleotide-gated K+ 1 [Source:MGI Symbol;Acc:MGI:1096392]	0.03014	2.69111	1.4282	0.000265805	0.0244756	up	yes
ENSMUSG00000062175	Tgif2	TGFB-induced factor homeobox 2 [Source:MGI Symbol;Acc:MGI:1915299]	0.15764	2.35822	1.2377	0.000265377	0.0244721	up	yes
ENSMUSG00000044405	Adig	adipogenin [Source:MGI Symbol;Acc:MGI:2675492]	0.911719	0.195775	-2.35273	0.000261684	0.0241709	down	yes
ENSMUSG00000049382	Krt8	keratin 8 [Source:MGI Symbol;Acc:MGI:96705]	2.03904	62.0799	5.95605	0.000258996	0.0241702	up	yes
ENSMUSG00000075270	Pde11a	phosphodiesterase 11A [Source:MGI Symbol;Acc:MGI:3036251]	0.0942371	0.213232	-2.2295	0.000255167	0.0240034	down	yes
ENSMUSG00000102976	Zc3h11a	zinc finger CCCH type containing 11A [Source:MGI Symbol;Acc:MGI:1917829]	1.86068	2.35125	1.23343	0.000254922	0.0240019	up	yes
ENSMUSG00000026873	Phf19	PHD finger protein 19 [Source:MGI Symbol;Acc:MGI:1921266]	0.123469	0.418109	-1.25805	0.000252627	0.0233985	down	yes
ENSMUSG00000082399	Gm14036	predicted gene 14036 [Source:MGI Symbol;Acc:MGI:3649581]	3.61371	2.99571	1.5829	0.000251046	0.0232723	up	yes
ENSMUSG00000024340	Btnl2	butyrophilin-like 2 [Source:MGI Symbol;Acc:MGI:1859549]	0.192348	3.03961	1.60389	0.000247004	0.0231271	up	yes
ENSMUSG00000022445	Cyp2d26	cytochrome P450, family 2, subfamily d, polypeptide 26 [Source:MGI Symbol;Acc:MGI:1923529]	0.469288	90.1601	6.49442	0.000244136	0.0231132	up	yes
ENSMUSG00000021751	Acox2	acyl-Coenzyme A oxidase 2, branched chain [Source:MGI Symbol;Acc:MGI:1934852]	0.0754231	2.41834	1.27402	0.000242951	0.0231046	up	yes
ENSMUSG00000062038	Gm10108	predicted pseudogene 10108 [Source:MGI Symbol;Acc:MGI:3642431]	15.6415	2.79309	1.48186	0.000242099	0.0230072	up	yes
ENSMUSG00000079242	C730034F03Rik	RIKEN cDNA C730034F03 gene [Source:MGI Symbol;Acc:MGI:2441921]	0.816728	0.495582	-1.0128	0.000237814	0.0229041	down	yes
ENSMUSG00000036264	Fstl4	follistatin-like 4 [Source:MGI Symbol;Acc:MGI:2443199]	0.436416	0.464387	-1.1066	0.000232462	0.0228428	down	yes
ENSMUSG00000018566	Slc2a4	solute carrier family 2 (facilitated glucose transporter), member 4 [Source:MGI Symbol;Acc:MGI:95758]	62.1416	2.50859	1.32687	0.000229198	0.0228149	up	yes
ENSMUSG00000028782	Adgrb2	adhesion G protein-coupled receptor B2 [Source:MGI Symbol;Acc:MGI:2451244]	0.179708	2.78489	1.47762	0.000222568	0.0215019	up	yes
ENSMUSG00000017679	Ttpal	tocopherol (alpha) transfer protein-like [Source:MGI Symbol;Acc:MGI:1923330]	0.314125	2.03601	1.02574	0.000210044	0.021056	up	yes
ENSMUSG00000072647	Adam1a	a disintegrin and metallopeptidase domain 1a [Source:MGI Symbol;Acc:MGI:2429504]	0.727856	0.270923	-1.88405	0.000209764	0.0210291	down	yes
ENSMUSG00000096458	Moap1	modulator of apoptosis 1 [Source:MGI Symbol;Acc:MGI:1915555]	1.12643	5.77573	2.53	0.000209472	0.0201979	up	yes
ENSMUSG00000008307	1700109H08Rik	RIKEN cDNA 1700109H08 gene [Source:MGI Symbol;Acc:MGI:1924286]	0.238354	2.01782	1.0128	0.000208169	0.0201067	up	yes
ENSMUSG00000028607	Cpt2	carnitine palmitoyltransferase 2 [Source:MGI Symbol;Acc:MGI:109176]	36.334	2.08768	1.0619	0.000206153	0.020079	up	yes
ENSMUSG00000026003	Acadl	acyl-Coenzyme A dehydrogenase, long-chain [Source:MGI Symbol;Acc:MGI:87866]	231.961	2.21224	1.14551	0.000205961	0.019808	up	yes
ENSMUSG00000044250	Pced1b	PC-esterase domain containing 1B [Source:MGI Symbol;Acc:MGI:2446270]	0.445131	2.14817	1.10311	0.000204336	0.0197483	up	yes
ENSMUSG00000093565	Rab26os	RAB26, member RAS oncogene family, opposite strand [Source:MGI Symbol;Acc:MGI:1922864]	1.48758	0.446631	-1.16284	0.00020323	0.0195878	down	yes
ENSMUSG00000021208	Ifi27l2b	interferon, alpha-inducible protein 27 like 2B [Source:MGI Symbol;Acc:MGI:1916390]	0.804696	11.0907	3.47127	0.000202927	0.0195833	up	yes
ENSMUSG00000009376	Met	met proto-oncogene [Source:MGI Symbol;Acc:MGI:96969]	0.108645	0.461027	-1.11708	0.000200932	0.0193242	down	yes
ENSMUSG00000029322	Plac8	placenta-specific 8 [Source:MGI Symbol;Acc:MGI:2445289]	2.07981	8.46182	3.08097	0.000198399	0.0137833	up	yes
ENSMUSG00000011034	Slc5a1	solute carrier family 5 (sodium/glucose cotransporter), member 1 [Source:MGI Symbol;Acc:MGI:107678]	1.19109	6.82786	2.77143	0.000190474	0.0138593	up	yes
ENSMUSG00000029123	Stk32b	serine/threonine kinase 32B [Source:MGI Symbol;Acc:MGI:1927552]	0.167062	0.321844	-1.63557	0.000189333	0.0138309	down	yes
ENSMUSG00000020431	Adcy1	adenylate cyclase 1 [Source:MGI Symbol;Acc:MGI:99677]	0.164032	2.62907	1.39455	0.0001841	0.013004	up	yes
ENSMUSG00000103472	Pcdhga7	protocadherin gamma subfamily A, 7 [Source:MGI Symbol;Acc:MGI:1935219]	0.650707	2.46252	1.30013	0.000181806	0.0137596	up	yes
ENSMUSG00000001504	Irx2	Iroquois homeobox 2 [Source:MGI Symbol;Acc:MGI:1197526]	1.57463	2.00245	1.00176	0.000179745	0.0128778	up	yes
ENSMUSG00000026064	Ptp4a1	protein tyrosine phosphatase 4a1 [Source:MGI Symbol;Acc:MGI:1277096]	1.12406	0.47374	-1.07783	0.000179455	0.0128678	down	yes
ENSMUSG00000090150	Acad11	acyl-Coenzyme A dehydrogenase family, member 11 [Source:MGI Symbol;Acc:MGI:2143169]	7.9686	0.362743	-1.46298	0.000179148	0.0129056	down	yes
ENSMUSG00000039578	Ccser1	coiled-coil serine rich 1 [Source:MGI Symbol;Acc:MGI:3045354]	0.0604682	2.11388	1.0799	0.000167696	0.0123583	up	yes
ENSMUSG00000020777	Acox1	acyl-Coenzyme A oxidase 1, palmitoyl [Source:MGI Symbol;Acc:MGI:1330812]	25.6216	2.33087	1.22087	0.000167416	0.012193	up	yes
ENSMUSG00000076609	Igkc	immunoglobulin kappa constant [Source:MGI Symbol;Acc:MGI:96495]	10.7233	3.0678	1.6172	0.000166732	0.0120357	up	yes
ENSMUSG00000113428	Gm7664	predicted gene 7664 [Source:MGI Symbol;Acc:MGI:3645656]	1.33385	0.4904	-1.02797	0.000164313	0.0120043	down	yes
ENSMUSG00000026527	Rgs7	regulator of G protein signaling 7 [Source:MGI Symbol;Acc:MGI:1346089]	0.20064	2.03158	1.0226	0.000151025	0.0120003	up	yes
ENSMUSG00000007783	Cpt1c	carnitine palmitoyltransferase 1c [Source:MGI Symbol;Acc:MGI:2446526]	0.355308	2.11481	1.08053	0.000148449	0.0113395	up	yes
ENSMUSG00000097837	Gm26794	predicted gene, 26794 [Source:MGI Symbol;Acc:MGI:5477288]	0.752628	2.12857	1.08989	0.000146889	0.0113292	up	yes
ENSMUSG00000027338	Prnd	prion like protein doppel [Source:MGI Symbol;Acc:MGI:1346999]	0.879825	0.268315	-1.898	0.00014683	0.0108987	down	yes
ENSMUSG00000043795	Prr33	proline rich 33 [Source:MGI Symbol;Acc:MGI:3642289]	1.08885	2.74419	1.45638	0.000124746	0.0109952	up	yes
ENSMUSG00000034533	Scn10a	sodium channel, voltage-gated, type X, alpha [Source:MGI Symbol;Acc:MGI:108029]	0.215478	2.61186	1.38507	0.000120199	0.0109211	up	yes
ENSMUSG00000020123	Avpr1a	arginine vasopressin receptor 1A [Source:MGI Symbol;Acc:MGI:1859216]	0.287106	0.415703	-1.26638	0.000118666	0.0102851	down	yes
ENSMUSG00000081214	Rpl35a-ps2	ribosomal protein L35A, pseudogene 2 [Source:MGI Symbol;Acc:MGI:3705461]	31.4707	0.463297	-1.10999	0.00011767	0.0102841	down	yes
ENSMUSG00000087478	4930506C21Rik	RIKEN cDNA 4930506C21 gene [Source:MGI Symbol;Acc:MGI:1922310]	0.93447	2.51949	1.33313	0.000117365	0.0102778	up	yes
ENSMUSG00000087299	Gm12953	predicted gene 12953 [Source:MGI Symbol;Acc:MGI:3649497]	0.69267	2.53753	1.34343	0.000116591	0.0102841	up	yes
ENSMUSG00000103789	Gm10129	predicted gene 10129 [Source:MGI Symbol;Acc:MGI:3641890]	0.266075	12.0116	3.58636	0.000114353	0.00881267	up	yes
ENSMUSG00000021867	Tmem254b	transmembrane protein 254b [Source:MGI Symbol;Acc:MGI:3710397]	0.668142	0.347434	-1.52519	0.00011015	0.0085354	down	yes
ENSMUSG00000058873	Gm5582	predicted gene 5582 [Source:MGI Symbol;Acc:MGI:3643463]	0.93844	0.294018	-1.76603	0.000108601	0.00827415	down	yes
ENSMUSG00000032258	Lca5	Leber congenital amaurosis 5 (human) [Source:MGI Symbol;Acc:MGI:1923032]	0.156467	2.16708	1.11575	0.000108169	0.00827388	up	yes
ENSMUSG00000102440	Pcdhga9	protocadherin gamma subfamily A, 9 [Source:MGI Symbol;Acc:MGI:1935226]	0.900199	0.103091	-3.27801	0.000106303	0.0082711	down	yes
ENSMUSG00000024900	Cpt1a	carnitine palmitoyltransferase 1a, liver [Source:MGI Symbol;Acc:MGI:1098296]	3.02135	3.06006	1.61356	0.000105059	0.00819009	up	yes
ENSMUSG00000030762	Aqp8	aquaporin 8 [Source:MGI Symbol;Acc:MGI:1195271]	1.14741	0.336339	-1.57201	9.95711e-05	0.00780139	down	yes
ENSMUSG00000022595	Lypd2	Ly6/Plaur domain containing 2 [Source:MGI Symbol;Acc:MGI:1915561]	1.45649	2.00007	1.00005	9.03201e-05	0.00724263	up	yes
ENSMUSG00000038797	Zscan2	zinc finger and SCAN domain containing 2 [Source:MGI Symbol;Acc:MGI:99176]	0.409411	2.43618	1.28462	8.76596e-05	0.00723676	up	yes
ENSMUSG00000054555	Adam12	a disintegrin and metallopeptidase domain 12 (meltrin alpha) [Source:MGI Symbol;Acc:MGI:105378]	0.0725651	0.420654	-1.24929	7.80143e-05	0.00721705	down	yes
ENSMUSG00000027398	Il1b	interleukin 1 beta [Source:MGI Symbol;Acc:MGI:96543]	0.334696	0.373138	-1.42222	7.64723e-05	0.00721399	down	yes
ENSMUSG00000051650	B3gnt2	UDP-GlcNAc:betaGal beta-1,3-N-acetylglucosaminyltransferase 2 [Source:MGI Symbol;Acc:MGI:1889505]	2.21271	0.420744	-1.24899	7.62449e-05	0.00673341	down	yes
ENSMUSG00000063564	Col23a1	collagen, type XXIII, alpha 1 [Source:MGI Symbol;Acc:MGI:2653243]	0.392747	3.04614	1.60698	7.61993e-05	0.00621399	up	yes
ENSMUSG00000032978	Guca2b	guanylate cyclase activator 2b (retina) [Source:MGI Symbol;Acc:MGI:1270851]	3.35938	187.241	7.54875	7.46962e-05	0.00608925	up	yes
ENSMUSG00000101941	Gm28979	predicted gene 28979 [Source:MGI Symbol;Acc:MGI:5579685]	0.503101	2.09513	1.06704	7.37696e-05	0.00600975	up	yes
ENSMUSG00000029545	Acads	acyl-Coenzyme A dehydrogenase, short chain [Source:MGI Symbol;Acc:MGI:87868]	28.2657	2.69178	1.42856	7.29114e-05	0.00600541	up	yes
ENSMUSG00000043613	Mmp3	matrix metallopeptidase 3 [Source:MGI Symbol;Acc:MGI:97010]	1.80011	0.470498	-1.08774	6.66066e-05	0.00600368	down	yes
ENSMUSG00000026628	Atf3	activating transcription factor 3 [Source:MGI Symbol;Acc:MGI:109384]	1.63479	0.449352	-1.15408	6.15684e-05	0.00599764	down	yes
ENSMUSG00000018574	Acadvl	acyl-Coenzyme A dehydrogenase, very long chain [Source:MGI Symbol;Acc:MGI:895149]	158.274	2.21005	1.14408	5.95254e-05	0.00596501	up	yes
ENSMUSG00000083899	Gm12346	predicted gene 12346 [Source:MGI Symbol;Acc:MGI:3649810]	1.61588	0.335808	-1.57429	5.92281e-05	0.0051781	down	yes
ENSMUSG00000074240	Cib3	calcium and integrin binding family member 3 [Source:MGI Symbol;Acc:MGI:2685953]	0.26684	0.376032	-1.41107	5.86661e-05	0.00517717	down	yes
ENSMUSG00000034623	Prss55	protease, serine 55 [Source:MGI Symbol;Acc:MGI:1918287]	0.401718	2.95182	1.5616	5.83791e-05	0.00517668	up	yes
ENSMUSG00000031380	Vegfd	vascular endothelial growth factor D [Source:MGI Symbol;Acc:MGI:108037]	0.528555	0.46813	-1.09502	5.78245e-05	0.00517613	down	yes
ENSMUSG00000043801	Oaz1-ps	ornithine decarboxylase antizyme 1, pseudogene [Source:MGI Symbol;Acc:MGI:108188]	7.59704	0.297432	-1.74937	5.26274e-05	0.00476988	down	yes
ENSMUSG00000035775	Krt20	keratin 20 [Source:MGI Symbol;Acc:MGI:1914059]	2.38089	251.584	7.9749	5.23174e-05	0.00444434	up	yes
ENSMUSG00000060227	Casc4	cancer susceptibility candidate 4 [Source:MGI Symbol;Acc:MGI:2443129]	0.613344	2.23774	1.16204	5.03151e-05	0.00415804	up	yes
ENSMUSG00000053930	Shisa6	shisa family member 6 [Source:MGI Symbol;Acc:MGI:2685725]	0.256579	0.453228	-1.14169	4.84796e-05	0.00415469	down	yes
ENSMUSG00000051111	Sv2c	synaptic vesicle glycoprotein 2c [Source:MGI Symbol;Acc:MGI:1922459]	0.0575234	0.247244	-2.01599	4.8175e-05	0.00415417	down	yes
ENSMUSG00000021950	Anxa8	annexin A8 [Source:MGI Symbol;Acc:MGI:1201374]	0.283785	0.321503	-1.6371	4.79377e-05	0.00415365	down	yes
ENSMUSG00000054074	Skida1	SKI/DACH domain containing 1 [Source:MGI Symbol;Acc:MGI:1919918]	0.368432	4.03475	2.01248	4.30348e-05	0.00414049	up	yes
ENSMUSG00000060512	0610040J01Rik	RIKEN cDNA 0610040J01 gene [Source:MGI Symbol;Acc:MGI:1923511]	0.73758	0.270162	-1.8881	4.28877e-05	0.00414033	down	yes
ENSMUSG00000029053	Prkcz	protein kinase C, zeta [Source:MGI Symbol;Acc:MGI:97602]	0.221348	0.454922	-1.13631	4.25398e-05	0.00399017	down	yes
ENSMUSG00000096980	Gm26526	predicted gene, 26526 [Source:MGI Symbol;Acc:MGI:5477020]	0.72381	2.07024	1.0498	4.21061e-05	0.00374003	up	yes
ENSMUSG00000032454	Rbp2	retinol binding protein 2, cellular [Source:MGI Symbol;Acc:MGI:97877]	6.15747	193.275	7.59451	4.14091e-05	0.00367291	up	yes
ENSMUSG00000095134	Mid1-ps1	midline 1, pseudogene 1 [Source:MGI Symbol;Acc:MGI:5780070]	0.77087	0.23745	-2.07431	4.11316e-05	0.00357861	down	yes
ENSMUSG00000022824	Muc13	mucin 13, epithelial transmembrane [Source:MGI Symbol;Acc:MGI:103190]	2.1194	124.061	6.95491	4.07261e-05	0.00355021	up	yes
ENSMUSG00000078439	Smim24	small integral membrane protein 24 [Source:MGI Symbol;Acc:MGI:1919523]	3.38482	2.7276	1.44763	4.02479e-05	0.00313547	up	yes
ENSMUSG00000095304	Plac9a	placenta specific 9a [Source:MGI Symbol;Acc:MGI:2663998]	1.43504	0.216631	-2.20669	3.97579e-05	0.00313514	down	yes
ENSMUSG00000034427	Myo15b	myosin XVB [Source:MGI Symbol;Acc:MGI:2685534]	0.146558	95.9282	6.58388	3.93182e-05	0.00307745	up	yes
ENSMUSG00000108484	Gm18537	predicted gene, 18537 [Source:MGI Symbol;Acc:MGI:5010722]	0.932561	2.04349	1.03103	3.79882e-05	0.00303096	up	yes
ENSMUSG00000037280	Galnt6	polypeptide N-acetylgalactosaminyltransferase 6 [Source:MGI Symbol;Acc:MGI:1891640]	0.179275	3.4891	1.80286	3.70133e-05	0.00302953	up	yes
ENSMUSG00000023034	Nr4a1	nuclear receptor subfamily 4, group A, member 1 [Source:MGI Symbol;Acc:MGI:1352454]	4.85076	0.439422	-1.18632	3.67569e-05	0.00300812	down	yes
ENSMUSG00000098265	Gm27517	predicted gene, 27517 [Source:MGI Symbol;Acc:MGI:5530899]	5.58343	21.6216	4.4344	3.56694e-05	0.00291742	up	yes
ENSMUSG00000018569	Cldn7	claudin 7 [Source:MGI Symbol;Acc:MGI:1859285]	0.474338	14.5729	3.86522	3.31069e-05	0.0029096	up	yes
ENSMUSG00000081953	Gm12435	predicted gene 12435 [Source:MGI Symbol;Acc:MGI:3651950]	2.21982	0.284551	-1.81324	3.2894e-05	0.00281205	down	yes
ENSMUSG00000103793	Pcdhga6	protocadherin gamma subfamily A, 6 [Source:MGI Symbol;Acc:MGI:1935218]	0.430624	0.248284	-2.00993	3.24658e-05	0.00271986	down	yes
ENSMUSG00000036218	Pdzrn4	PDZ domain containing RING finger 4 [Source:MGI Symbol;Acc:MGI:3056996]	0.206994	2.33616	1.22414	3.23676e-05	0.00271198	up	yes
ENSMUSG00000059901	Adamts14	a disintegrin-like and metallopeptidase (reprolysin type) with thrombospondin type 1 motif, 14 [Source:MGI Symbol;Acc:MGI:2179942]	0.143809	2.33515	1.22351	3.08264e-05	0.00271153	up	yes
ENSMUSG00000096333	Gm13871	predicted gene 13871 [Source:MGI Symbol;Acc:MGI:3702126]	0.49645	8.54896	3.09575	3.06629e-05	0.00261152	up	yes
ENSMUSG00000031189	Aff2	AF4/FMR2 family, member 2 [Source:MGI Symbol;Acc:MGI:1202294]	0.0650691	3.43318	1.77955	3.02807e-05	0.00261142	up	yes
ENSMUSG00000058618	AY761184	cDNA sequence AY761184 [Source:MGI Symbol;Acc:MGI:3611585]	3.53174	191.997	7.58494	2.99595e-05	0.00262874	up	yes
ENSMUSG00000095562	Gm21887	predicted gene, 21887 [Source:MGI Symbol;Acc:MGI:5434051]	13.6349	0.457339	-1.12867	2.88877e-05	0.00260967	down	yes
ENSMUSG00000109372	Gm19410	predicted gene, 19410 [Source:MGI Symbol;Acc:MGI:5011595]	0.21355	0.299649	-1.73866	2.81183e-05	0.00253835	down	yes
ENSMUSG00000026175	Vil1	villin 1 [Source:MGI Symbol;Acc:MGI:98930]	1.30312	27.0846	4.7594	2.77705e-05	0.00253879	up	yes
ENSMUSG00000117098	Myl12b	Myosin regulatory light chain 12B [Source:UniProtKB/Swiss-Prot;Acc:Q3THE2]	2.56177	11.2099	3.4867	2.71501e-05	0.00259647	up	yes
ENSMUSG00000072680	Tmem254c	transmembrane protein 254c [Source:MGI Symbol;Acc:MGI:3711260]	0.966371	0.32648	-1.61493	2.70325e-05	0.0024409	down	yes
ENSMUSG00000028341	Nr4a3	nuclear receptor subfamily 4, group A, member 3 [Source:MGI Symbol;Acc:MGI:1352457]	0.284376	0.297286	-1.75007	2.65495e-05	0.00243745	down	yes
ENSMUSG00000030359	Pzp	PZP, alpha-2-macroglobulin like [Source:MGI Symbol;Acc:MGI:87854]	0.172425	0.245054	-2.02883	2.64807e-05	0.0024188	down	yes
ENSMUSG00000102805	Gm37240	predicted gene, 37240 [Source:MGI Symbol;Acc:MGI:5610468]	0.227974	2.48534	1.31344	2.56699e-05	0.00231014	up	yes
ENSMUSG00000049350	Zg16	zymogen granule protein 16 [Source:MGI Symbol;Acc:MGI:1916286]	4.04801	120.373	6.91137	2.47652e-05	0.00221937	up	yes
ENSMUSG00000055296	Tmem245	transmembrane protein 245 [Source:MGI Symbol;Acc:MGI:2445107]	2.35533	2.22106	1.15125	2.43552e-05	0.0022037	up	yes
ENSMUSG00000068397	Gm10240	predicted gene 10240 [Source:MGI Symbol;Acc:MGI:3704454]	6.18894	3.71588	1.89371	2.40625e-05	0.00219696	up	yes
ENSMUSG00000042254	Cilp	cartilage intermediate layer protein, nucleotide pyrophosphohydrolase [Source:MGI Symbol;Acc:MGI:2444507]	1.49343	0.45501	-1.13603	2.36729e-05	0.00206213	down	yes
ENSMUSG00000053205	Styx	serine/threonine/tyrosine interaction protein [Source:MGI Symbol;Acc:MGI:1891150]	0.1181	2.34227	1.22791	2.07617e-05	0.00198612	up	yes
ENSMUSG00000102145	Gm38056	predicted gene, 38056 [Source:MGI Symbol;Acc:MGI:5611284]	0.403407	0.289643	-1.78765	1.93932e-05	0.00182879	down	yes
ENSMUSG00000035236	Scai	suppressor of cancer cell invasion [Source:MGI Symbol;Acc:MGI:2443716]	0.357833	0.433884	-1.20462	1.88075e-05	0.00181363	down	yes
ENSMUSG00000043501	Lgals2	lectin, galactose-binding, soluble 2 [Source:MGI Symbol;Acc:MGI:895068]	2.37477	19.1992	4.26297	1.86562e-05	0.00174895	up	yes
ENSMUSG00000000305	Cdh4	cadherin 4 [Source:MGI Symbol;Acc:MGI:99218]	0.376579	0.273082	-1.87259	1.86416e-05	0.0016437	down	yes
ENSMUSG00000045394	Epcam	epithelial cell adhesion molecule [Source:MGI Symbol;Acc:MGI:106653]	0.522439	54.5656	5.76992	1.85529e-05	0.00163081	up	yes
ENSMUSG00000028645	Slc2a1	solute carrier family 2 (facilitated glucose transporter), member 1 [Source:MGI Symbol;Acc:MGI:95755]	1.94498	2.21289	1.14593	1.8037e-05	0.00161856	up	yes
ENSMUSG00000039488	Cntn5	contactin 5 [Source:MGI Symbol;Acc:MGI:3042287]	0.379626	0.297282	-1.75009	1.71138e-05	0.0016147	down	yes
ENSMUSG00000049493	Pls1	plastin 1 (I-isoform) [Source:MGI Symbol;Acc:MGI:104809]	0.605159	163.773	7.35555	1.68524e-05	0.00160602	up	yes
ENSMUSG00000006638	Abhd1	abhydrolase domain containing 1 [Source:MGI Symbol;Acc:MGI:1931013]	0.909707	0.420516	-1.24977	1.67445e-05	0.00142604	down	yes
ENSMUSG00000017697	Ada	adenosine deaminase [Source:MGI Symbol;Acc:MGI:87916]	0.906648	3.79614	1.92453	1.58766e-05	0.00140818	up	yes
ENSMUSG00000029634	Rnf6	ring finger protein (C3H2C3 type) 6 [Source:MGI Symbol;Acc:MGI:1921382]	4.3012	2.61501	1.38681	1.52535e-05	0.00140608	up	yes
ENSMUSG00000032259	Drd2	dopamine receptor D2 [Source:MGI Symbol;Acc:MGI:94924]	1.26914	2.04372	1.0312	1.48294e-05	0.00140023	up	yes
ENSMUSG00000076236	Mir682	microRNA 682 [Source:MGI Symbol;Acc:MGI:3629911]	14.1018	74.9604	6.22806	1.41954e-05	0.00135192	up	yes
ENSMUSG00000117713	AC153155	predicted, 46637 [Source:NCBI gene;Acc:108168397]	0.714361	0.32797	-1.60837	1.40237e-05	0.00134776	down	yes
ENSMUSG00000025401	Myo1a	myosin IA [Source:MGI Symbol;Acc:MGI:107732]	0.673192	134.687	7.07347	1.40157e-05	0.0013299	up	yes
ENSMUSG00000096768	Gm47283	predicted gene, 47283 [Source:MGI Symbol;Acc:MGI:6096131]	16.1435	0.456571	-1.13109	1.39877e-05	0.00124512	down	yes
ENSMUSG00000103332	Pcdhga2	protocadherin gamma subfamily A, 2 [Source:MGI Symbol;Acc:MGI:1935214]	0.818039	2.28501	1.1922	1.37991e-05	0.00123642	up	yes
ENSMUSG00000054999	Naaladl1	N-acetylated alpha-linked acidic dipeptidase-like 1 [Source:MGI Symbol;Acc:MGI:2685810]	0.173961	15.1409	3.92038	1.34808e-05	0.00123636	up	yes
ENSMUSG00000021763	BC067074	cDNA sequence BC067074 [Source:MGI Symbol;Acc:MGI:3040697]	0.205469	2.29322	1.19737	1.31792e-05	0.0012629	up	yes
ENSMUSG00000015405	Ace2	angiotensin I converting enzyme (peptidyl-dipeptidase A) 2 [Source:MGI Symbol;Acc:MGI:1917258]	1.46015	3.9165	1.96957	1.30845e-05	0.00121476	up	yes
ENSMUSG00000050195	Scd4	stearoyl-coenzyme A desaturase 4 [Source:MGI Symbol;Acc:MGI:2670997]	2.93946	1.79392	0.843114	1.24332e-05	0.00120831	up	yes
ENSMUSG00000041798	Gck	glucokinase [Source:MGI Symbol;Acc:MGI:1270854]	4.34408	2.2672	1.18091	1.12887e-05	0.00117479	up	yes
ENSMUSG00000030994	D7Ertd443e	DNA segment, Chr 7, ERATO Doi 443, expressed [Source:MGI Symbol;Acc:MGI:1196431]	0.194491	0.176643	-2.50109	1.11345e-05	0.00116637	down	yes
ENSMUSG00000043621	Ubxn10	UBX domain protein 10 [Source:MGI Symbol;Acc:MGI:2443123]	0.407835	2.35314	1.23459	1.11183e-05	0.00115541	up	yes
ENSMUSG00000054414	Slc30a7	solute carrier family 30 (zinc transporter), member 7 [Source:MGI Symbol;Acc:MGI:1913750]	0.579981	0.402756	-1.31202	1.06786e-05	0.00115359	down	yes
ENSMUSG00000006494	Pdk1	pyruvate dehydrogenase kinase, isoenzyme 1 [Source:MGI Symbol;Acc:MGI:1926119]	9.55805	2.82847	1.50002	1.04314e-05	0.00114008	up	yes
ENSMUSG00000065956	Defa37	defensin, alpha, 37 [Source:MGI Symbol;Acc:MGI:3705236]	1.23171	12317.1	13.5884	1.02912e-05	0.00113997	up	yes
ENSMUSG00000092618	Btnl6	butyrophilin-like 6 [Source:MGI Symbol;Acc:MGI:1932038]	0.288497	2884.97	11.4943	9.96344e-06	0.00113128	up	yes
ENSMUSG00000117879	AC138228	novel transcript	4.02333	0.486766	-1.0387	9.26001e-06	0.00113119	down	yes
ENSMUSG00000038298	Pdzk1	PDZ domain containing 1 [Source:MGI Symbol;Acc:MGI:1928901]	0.152061	1520.61	10.5704	8.97989e-06	0.00105704	up	yes
ENSMUSG00000073420	Btnl5-ps	butyrophilin-like 5, pseudogene [Source:MGI Symbol;Acc:MGI:1932037]	0.26125	2612.5	11.3512	8.92839e-06	0.00105536	up	yes
ENSMUSG00000074447	Defa21	defensin, alpha, 21 [Source:MGI Symbol;Acc:MGI:1913548]	1.35	13500	13.7207	8.85686e-06	0.0010566	up	yes
ENSMUSG00000040113	Mettl11b	methyltransferase like 11B [Source:MGI Symbol;Acc:MGI:2685053]	0.518947	0.21278	-2.23256	8.76611e-06	0.0010449	down	yes
ENSMUSG00000059654	Reg1	regenerating islet-derived 1 [Source:MGI Symbol;Acc:MGI:97895]	0.632179	6321.79	12.6261	8.42871e-06	0.00102474	up	yes
ENSMUSG00000040600	Eps8l3	EPS8-like 3 [Source:MGI Symbol;Acc:MGI:2139743]	0.259216	2592.16	11.3399	8.38062e-06	0.00102375	up	yes
ENSMUSG00000114547	Gm3226	predicted gene 3226 [Source:MGI Symbol;Acc:MGI:3804968]	1.61829	0.23386	-2.09629	8.2298e-06	0.00101811	down	yes
ENSMUSG00000029188	Slc34a2	solute carrier family 34 (sodium phosphate), member 2 [Source:MGI Symbol;Acc:MGI:1342284]	0.122797	1227.97	10.2621	7.917e-06	0.000988084	up	yes
ENSMUSG00000062638	Btnl1	butyrophilin-like 1 [Source:MGI Symbol;Acc:MGI:1932027]	0.188153	1881.53	10.8777	7.86273e-06	0.000987483	up	yes
ENSMUSG00000035041	Creb3l3	cAMP responsive element binding protein 3-like 3 [Source:MGI Symbol;Acc:MGI:2384786]	0.204366	2043.66	10.9969	7.80946e-06	0.000987399	up	yes
ENSMUSG00000018750	Zbtb4	zinc finger and BTB domain containing 4 [Source:MGI Symbol;Acc:MGI:1922830]	3.4724	0.43182	-1.2115	7.72004e-06	0.000985625	down	yes
ENSMUSG00000074264	Amy1	amylase 1, salivary [Source:MGI Symbol;Acc:MGI:88019]	2.80705	2.14971	1.10414	7.34737e-06	0.000976142	up	yes
ENSMUSG00000064365	mt-Ts2	mitochondrially encoded tRNA serine 2 [Source:MGI Symbol;Acc:MGI:102474]	18.1571	143.785	7.16777	7.21299e-06	0.0009507	up	yes
ENSMUSG00000024292	Cyp4f14	cytochrome P450, family 4, subfamily f, polypeptide 14 [Source:MGI Symbol;Acc:MGI:1927669]	0.436271	61.0685	5.93236	6.90286e-06	0.000927153	up	yes
ENSMUSG00000032098	Treh	trehalase (brush-border membrane glycoprotein) [Source:MGI Symbol;Acc:MGI:1926230]	0.334866	3348.66	11.7094	6.82462e-06	0.000925457	up	yes
ENSMUSG00000039364	Sectm1b	secreted and transmembrane 1B [Source:MGI Symbol;Acc:MGI:1929083]	0.277139	2771.39	11.4364	6.44294e-06	0.000882182	up	yes
ENSMUSG00000042638	Gucy2c	guanylate cyclase 2c [Source:MGI Symbol;Acc:MGI:106903]	0.197679	1976.79	10.9489	5.81187e-06	0.000810617	up	yes
ENSMUSG00000025528	2010106E10Rik	RIKEN cDNA 2010106E10 gene [Source:MGI Symbol;Acc:MGI:1914965]	0.619074	6190.74	12.5959	5.62515e-06	0.000793314	up	yes
ENSMUSG00000000303	Cdh1	cadherin 1 [Source:MGI Symbol;Acc:MGI:88354]	0.178255	1782.55	10.7997	5.6138e-06	0.000790394	up	yes
ENSMUSG00000000544	Gpa33	glycoprotein A33 (transmembrane) [Source:MGI Symbol;Acc:MGI:1891703]	0.304046	3040.46	11.5701	5.48688e-06	0.000789607	up	yes
ENSMUSG00000006587	Snai3	snail family zinc finger 3 [Source:MGI Symbol;Acc:MGI:1353563]	1.73249	2.38836	1.25602	5.43443e-06	0.000787339	up	yes
ENSMUSG00000031958	Ldhd	lactate dehydrogenase D [Source:MGI Symbol;Acc:MGI:106428]	4.36214	0.26546	-1.91343	5.24495e-06	0.000762275	down	yes
ENSMUSG00000030017	Reg3g	regenerating islet-derived 3 gamma [Source:MGI Symbol;Acc:MGI:109406]	0.420183	4201.83	12.0368	5.11744e-06	0.000751331	up	yes
ENSMUSG00000037390	Muc3	mucin 3, intestinal [Source:MGI Symbol;Acc:MGI:1203527]	0.477345	4773.45	12.2208	5.10815e-06	0.000751784	up	yes
ENSMUSG00000039126	Prune2	prune homolog 2 [Source:MGI Symbol;Acc:MGI:1925004]	4.11824	0.487404	-1.03681	4.6944e-06	0.000723837	down	yes
ENSMUSG00000029260	Ugt2b34	UDP glucuronosyltransferase 2 family, polypeptide B34 [Source:MGI Symbol;Acc:MGI:2140962]	0.221314	2213.14	11.1119	4.67247e-06	0.000710406	up	yes
ENSMUSG00000021565	Slc6a19	solute carrier family 6 (neurotransmitter transporter), member 19 [Source:MGI Symbol;Acc:MGI:1921588]	0.188655	1886.55	10.8815	4.65902e-06	0.000707938	up	yes
ENSMUSG00000029811	Aoc1	amine oxidase, copper-containing 1 [Source:MGI Symbol;Acc:MGI:1923757]	0.296062	2960.62	11.5317	4.54548e-06	0.00070431	up	yes
ENSMUSG00000053054	Adh6a	alcohol dehydrogenase 6A (class V) [Source:MGI Symbol;Acc:MGI:1916367]	0.396528	3965.28	11.9532	4.425e-06	0.000693398	up	yes
ENSMUSG00000046697	Enpp7	ectonucleotide pyrophosphatase/phosphodiesterase 7 [Source:MGI Symbol;Acc:MGI:3027917]	0.539666	5396.66	12.3979	4.32368e-06	0.000685134	up	yes
ENSMUSG00000022026	Olfm4	olfactomedin 4 [Source:MGI Symbol;Acc:MGI:2685142]	0.357912	3579.12	11.8054	4.12256e-06	0.000660688	up	yes
ENSMUSG00000074442	Defa31	defensin, alpha, 31 [Source:MGI Symbol;Acc:MGI:102509]	3.23892	32389.2	14.9832	3.49515e-06	0.000566576	up	yes
ENSMUSG00000078937	Cpt1b	carnitine palmitoyltransferase 1b, muscle [Source:MGI Symbol;Acc:MGI:1098297]	76.9796	3.40678	1.76841	3.38795e-06	0.000545543	up	yes
ENSMUSG00000079113	Gm7861	predicted gene 7861 [Source:MGI Symbol;Acc:MGI:3648003]	2.55806	25580.6	14.6428	3.22726e-06	0.00053546	up	yes
ENSMUSG00000074446	Defa23	defensin, alpha, 23 [Source:MGI Symbol;Acc:MGI:3630381]	3.44106	34410.6	15.0706	2.8456e-06	0.000481289	up	yes
ENSMUSG00000079114	Gm7849	predicted gene 7849 [Source:MGI Symbol;Acc:MGI:3645033]	3.07982	30798.2	14.9106	2.58922e-06	0.000460938	up	yes
ENSMUSG00000024029	Tff3	trefoil factor 3, intestinal [Source:MGI Symbol;Acc:MGI:104638]	3.08007	30800.8	14.9107	2.56773e-06	0.000450813	up	yes
ENSMUSG00000006345	Ggt1	gamma-glutamyltransferase 1 [Source:MGI Symbol;Acc:MGI:95706]	0.448442	4484.42	12.1307	2.53823e-06	0.000450112	up	yes
ENSMUSG00000030364	Clec2h	C-type lectin domain family 2, member h [Source:MGI Symbol;Acc:MGI:2136934]	0.587577	5875.77	12.5206	2.35867e-06	0.000432004	up	yes
ENSMUSG00000047517	Dmbt1	deleted in malignant brain tumors 1 [Source:MGI Symbol;Acc:MGI:106210]	0.231279	2312.79	11.1754	2.30606e-06	0.000427927	up	yes
ENSMUSG00000024313	Mep1b	meprin 1 beta [Source:MGI Symbol;Acc:MGI:96964]	0.647671	6476.71	12.661	2.0816e-06	0.000396714	up	yes
ENSMUSG00000061958	Gm14851	predicted gene 14851 [Source:MGI Symbol;Acc:MGI:3709605]	4.88251	48825.1	15.5753	2.06878e-06	0.000395558	up	yes
ENSMUSG00000024411	Aqp4	aquaporin 4 [Source:MGI Symbol;Acc:MGI:107387]	0.389109	3.21354	1.68416	2.05147e-06	0.000395387	up	yes
ENSMUSG00000091705	H2-Q2	histocompatibility 2, Q region locus 2 [Source:MGI Symbol;Acc:MGI:95931]	0.819266	8192.66	13.0001	1.92558e-06	0.000382485	up	yes
ENSMUSG00000074444	Defa30	defensin, alpha, 30 [Source:MGI Symbol;Acc:MGI:3808881]	4.59802	45980.2	15.4887	1.86777e-06	0.000376302	up	yes
ENSMUSG00000000628	Hk2	hexokinase 2 [Source:MGI Symbol;Acc:MGI:1315197]	44.3246	2.02052	1.01473	1.81999e-06	0.00037376	up	yes
ENSMUSG00000060208	Defa17	defensin, alpha, 17 [Source:MGI Symbol;Acc:MGI:1345152]	4.72028	47202.8	15.5266	1.81133e-06	0.000370219	up	yes
ENSMUSG00000022309	Angpt1	angiopoietin 1 [Source:MGI Symbol;Acc:MGI:108448]	6.20544	2.0052	1.00374	1.70603e-06	0.000353826	up	yes
ENSMUSG00000038209	Itln1	intelectin 1 (galactofuranose binding) [Source:MGI Symbol;Acc:MGI:1333831]	1.826	18260	14.1564	1.57093e-06	0.000330668	up	yes
ENSMUSG00000025497	Cdhr5	cadherin-related family member 5 [Source:MGI Symbol;Acc:MGI:1919290]	0.752217	7522.17	12.8769	1.53349e-06	0.000327679	up	yes
ENSMUSG00000028255	Clca1	chloride channel accessory 1 [Source:MGI Symbol;Acc:MGI:1346342]	0.563438	5634.38	12.46	1.48822e-06	0.000322897	up	yes
ENSMUSG00000028217	Cdh17	cadherin 17 [Source:MGI Symbol;Acc:MGI:1095414]	0.486091	4860.91	12.247	1.4794e-06	0.000322584	up	yes
ENSMUSG00000056035	Cyp3a11	cytochrome P450, family 3, subfamily a, polypeptide 11 [Source:MGI Symbol;Acc:MGI:88609]	0.475485	4754.85	12.2152	1.23721e-06	0.000276957	up	yes
ENSMUSG00000071356	Reg3b	regenerating islet-derived 3 beta [Source:MGI Symbol;Acc:MGI:97478]	2.22834	22283.4	14.4437	1.17911e-06	0.000268211	up	yes
ENSMUSG00000079440	Alpi	alkaline phosphatase, intestinal [Source:MGI Symbol;Acc:MGI:1924018]	1.12886	11288.6	13.4626	1.10638e-06	0.000255792	up	yes
ENSMUSG00000043811	Rtn4r	reticulon 4 receptor [Source:MGI Symbol;Acc:MGI:2136886]	3.4925	0.452562	-1.14381	1.0514e-06	0.000247131	down	yes
ENSMUSG00000068547	Clca4a	chloride channel accessory 4A [Source:MGI Symbol;Acc:MGI:2139744]	0.948841	9488.42	13.212	9.97651e-07	0.000240206	up	yes
ENSMUSG00000047730	Fcgbp	Fc fragment of IgG binding protein [Source:MGI Symbol;Acc:MGI:2444336]	0.294271	2942.71	11.5229	8.82408e-07	0.000218326	up	yes
ENSMUSG00000000308	Ckmt1	creatine kinase, mitochondrial 1, ubiquitous [Source:MGI Symbol;Acc:MGI:99441]	1.26331	12633.1	13.6249	8.56543e-07	0.000215711	up	yes
ENSMUSG00000013643	Lypd8	LY6/PLAUR domain containing 8 [Source:MGI Symbol;Acc:MGI:1917413]	2.46995	24699.5	14.5922	8.5625e-07	0.000213818	up	yes
ENSMUSG00000034918	Cdhr2	cadherin-related family member 2 [Source:MGI Symbol;Acc:MGI:2687323]	0.782292	7822.93	12.9335	8.3791e-07	0.000210389	up	yes
ENSMUSG00000025467	Prap1	proline-rich acidic protein 1 [Source:MGI Symbol;Acc:MGI:893573]	1.82249	256.033	8.00019	7.1588e-07	0.000194155	up	yes
ENSMUSG00000096842	Gm10736	predicted gene 10736 [Source:MGI Symbol;Acc:MGI:3704412]	167.976	0.422587	-1.24268	7.04245e-07	0.000188851	down	yes
ENSMUSG00000066362	Rps13-ps1	ribosomal protein S13, pseudogene 1 [Source:MGI Symbol;Acc:MGI:3647042]	33.1559	3.35119	1.74467	6.03266e-07	0.000170157	up	yes
ENSMUSG00000029727	Cyp3a13	cytochrome P450, family 3, subfamily a, polypeptide 13 [Source:MGI Symbol;Acc:MGI:88610]	0.514532	9.00773	3.17116	5.59451e-07	0.000164374	up	yes
ENSMUSG00000074195	Clca4b	chloride channel accessory 4B [Source:MGI Symbol;Acc:MGI:2139790]	1.31929	13192.9	13.6875	5.37025e-07	0.000161142	up	yes
ENSMUSG00000076612	Ighg2c	immunoglobulin heavy constant gamma 2C [Source:MGI Symbol;Acc:MGI:2686979]	2.4209	0.325654	-1.61859	3.39984e-07	0.000108973	down	yes
ENSMUSG00000064213	Defa24	defensin, alpha, 24 [Source:MGI Symbol;Acc:MGI:3630383]	12.6261	126261	16.9461	3.02307e-07	9.91498e-05	up	yes
ENSMUSG00000041237	Pklr	pyruvate kinase liver and red blood cell [Source:MGI Symbol;Acc:MGI:97604]	0.199034	3979.68	11.9584	2.70828e-07	0.000956779	up	yes
ENSMUSG00000062908	Acadm	acyl-Coenzyme A dehydrogenase, medium chain [Source:MGI Symbol;Acc:MGI:87867]	99.7143	4.0029	2.00105	2.54797e-07	0.000911566	up	yes
ENSMUSG00000026417	Pigr	polymeric immunoglobulin receptor [Source:MGI Symbol;Acc:MGI:103080]	1.64694	16469.4	14.0075	2.27199e-07	8.21588e-05	up	yes
ENSMUSG00000029452	Tmem116	transmembrane protein 116 [Source:MGI Symbol;Acc:MGI:1924712]	1.1076	0.387017	-1.36953	1.42736e-07	5.59167e-05	down	yes
ENSMUSG00000069972	Rps13-ps2	ribosomal protein S13, pseudogene 2 [Source:MGI Symbol;Acc:MGI:3704295]	38.9623	3.62721	1.85886	1.16381e-07	4.82742e-05	up	yes
ENSMUSG00000064361	mt-Tr	mitochondrially encoded tRNA arginine [Source:MGI Symbol;Acc:MGI:102476]	173.595	0.36282	-1.46267	1.09274e-07	4.66995e-05	down	yes
ENSMUSG00000002289	Angptl4	angiopoietin-like 4 [Source:MGI Symbol;Acc:MGI:1888999]	2.30721	0.292332	-1.77432	9.96912e-08	4.39358e-05	down	yes
ENSMUSG00000029269	Sult1b1	sulfotransferase family 1B, member 1 [Source:MGI Symbol;Acc:MGI:2136282]	0.236931	4737.62	12.2099	1.61093e-08	0.00094503	up	yes
ENSMUSG00000027790	Sis	sucrase isomaltase (alpha-glucosidase) [Source:MGI Symbol;Acc:MGI:1917233]	1.04448	20888.5	14.3504	6.95962e-09	7.02491e-05	up	yes
ENSMUSG00000024471	Myot	myotilin [Source:MGI Symbol;Acc:MGI:1889800]	15.346	0.412845	-1.27633	5.79704e-09	3.02799e-06	down	yes
ENSMUSG00000066677	Ifi208	interferon activated gene 208 [Source:MGI Symbol;Acc:MGI:2442822]	0.261261	0.0232193	-5.42853	2.84989e-09	1.60768e-06	down	yes
ENSMUSG00000063522	2010109I03Rik	RIKEN cDNA 2010109I03 gene [Source:MGI Symbol;Acc:MGI:1914288]	0.0993474	1985.95	10.9556	7.29431e-10	4.47268e-07	up	yes
ENSMUSG00000098650	Gm28048	predicted gene, 28048 [Source:MGI Symbol;Acc:MGI:5547784]	1.4941	304.667	8.25109	3.48441e-10	2.23367e-07	up	yes
ENSMUSG00000068587	Mgam	maltase-glucoamylase [Source:MGI Symbol;Acc:MGI:1203495]	0.503117	71.4415	6.15869	1.43711e-10	1.3004e-07	up	yes
ENSMUSG00000022129	Dct	dopachrome tautomerase [Source:MGI Symbol;Acc:MGI:102563]	0.81353	0.232231	-2.10637	1.12857e-10	7.57912e-08	down	yes
ENSMUSG00000117692	AC119982	novel transcript	9.19287	0.282814	-1.82207	6.85169e-11	4.83147e-08	down	yes
ENSMUSG00000073600	Prob1	proline rich basic protein 1 [Source:MGI Symbol;Acc:MGI:2686460]	5.36499	3.46043	1.79095	5.4734e-11	4.0627e-08	up	yes
ENSMUSG00000093954	Gm16867	predicted gene, 16867 [Source:MGI Symbol;Acc:MGI:4439791]	0.331749	0.137625	-2.86118	4.7026e-11	3.68449e-08	down	yes
ENSMUSG00000017950	Hnf4a	hepatic nuclear factor 4, alpha [Source:MGI Symbol;Acc:MGI:109128]	0.338333	6765.66	12.724	4.6352e-11	3.19108e-08	up	yes
ENSMUSG00000117465	AC102496	novel transcript	0.44539	0.0209513	-5.57682	2.62413e-11	2.17695e-08	down	yes
ENSMUSG00000105703	Gm43305	predicted gene 43305 [Source:MGI Symbol;Acc:MGI:5663442]	0.447818	0.103531	-3.27187	1.55877e-11	1.37396e-08	down	yes
ENSMUSG00000026354	Lct	lactase [Source:MGI Symbol;Acc:MGI:104576]	0.532626	10651.5	13.3788	7.38302e-12	1.20726e-08	up	yes
ENSMUSG00000019478	Rab4a	RAB4A, member RAS oncogene family [Source:MGI Symbol;Acc:MGI:105069]	3.05128	2.70405	1.43512	5.26413e-12	4.94934e-09	up	yes
ENSMUSG00000059824	Dbp	D site albumin promoter binding protein [Source:MGI Symbol;Acc:MGI:94866]	5.42902	3.08986	1.62754	2.77278e-12	3.00804e-09	up	yes
ENSMUSG00000062929	Cfl2	cofilin 2, muscle [Source:MGI Symbol;Acc:MGI:101763]	34.2624	0.462772	-1.11163	2.0515e-12	2.41102e-09	down	yes
ENSMUSG00000030862	Cpxm2	carboxypeptidase X 2 (M14 family) [Source:MGI Symbol;Acc:MGI:1926006]	4.31953	0.283642	-1.81786	8.51511e-13	1.09171e-09	down	yes
ENSMUSG00000026605	Cenpf	centromere protein F [Source:MGI Symbol;Acc:MGI:1313302]	0.654036	2.85974	1.51589	5.40235e-13	7.61894e-10	up	yes
ENSMUSG00000055489	Ano5	anoctamin 5 [Source:MGI Symbol;Acc:MGI:3576659]	0.235274	0.145846	-2.77748	5.14733e-13	7.37562e-10	down	yes
ENSMUSG00000036564	Ndrg4	N-myc downstream regulated gene 4 [Source:MGI Symbol;Acc:MGI:2384590]	13.8571	2.00094	1.00068	1.77113e-14	3.56833e-11	up	yes
ENSMUSG00000046480	Scn4b	sodium channel, type IV, beta [Source:MGI Symbol;Acc:MGI:2687406]	7.44088	0.363865	-1.45852	1.70415e-16	4.00561e-13	down	yes
ENSMUSG00000073643	Wdfy1	WD repeat and FYVE domain containing 1 [Source:MGI Symbol;Acc:MGI:1916618]	1.63059	3.37887	1.75654	1.50965e-19	4.25811e-16	up	yes
ENSMUSG00000094800	Gm9780	predicted gene 9780 [Source:MGI Symbol;Acc:MGI:3710532]	4.8496	0.231661	-2.10991	5.88206e-22	2.07387e-18	down	yes
ENSMUSG00000064359	mt-Tg	mitochondrially encoded tRNA glycine [Source:MGI Symbol;Acc:MGI:102486]	106.238	0.182889	-2.45096	3.67986e-23	1.7299e-19	down	yes
ENSMUSG00000025453	Nnt	nicotinamide nucleotide transhydrogenase [Source:MGI Symbol;Acc:MGI:109279]	38.3471	57.6128	5.84832	2.54452e-237	1.79427e-233	up	yes
ENSMUSG00000116207	Nnt	nicotinamide nucleotide transhydrogenase [Source:MGI Symbol;Acc:MGI:109279]	41.7551	1.19746e-06	-19.6716	0	0	down	yes

## Sheet: GO
Category	Term		Count	%	PValue	Genes	List Total	Pop Hits	Pop Total	Fold Enrichment	Bonferroni	Benjamini	FDR
GOTERM_BP_DIRECT	GO:0008152~metabolic process	metabolic process	22	8.05861	5.27833e-08	ACADVL, UGT2B34, PKLR, TREH, LYZ1, ACSL3, ACADSB, HK2, NAALADL1, PDE11A, ACADL, ACOX2, DCT, CPS1, HYAL1, ACOX1, AMY1, HMGCS2, ACADM, ACAD11, ACAD10, ACADS	202	463	18082	4.25341	5.92739e-05	1.97585e-05	1.95122e-05
GOTERM_BP_DIRECT	GO:0055114~oxidation-reduction process	oxidation-reduction process	19	6.95971	0.00056418	ACADVL, AOC1, SCD4, CYP3A11, DIO2, CYP3A13, ACADSB, CYP4F14, CYP2D26, ACADL, ACOX2, NNT, ACOX1, LDHD, CYP1A1, ACADM, ACAD11, ACAD10, ACADS	202	676	18082	2.51595	0.469403	0.0527978	0.0521396
GOTERM_BP_DIRECT	GO:0006629~lipid metabolic process	lipid metabolic process	18	6.59341	1.54637e-05	ACADVL, CPT1A, MOGAT2, SCD4, ACSL3, CPT1C, ACADSB, CPT1B, SULT1B1, CPT2, ACADL, ACOX2, ACOX1, NPC1L1, HNF4A, HMGCS2, ACADM, ACADS	202	459	18082	3.51039	0.0172159	0.00289428	0.0028582
GOTERM_BP_DIRECT	GO:0006631~fatty acid metabolic process	fatty acid metabolic process	13	4.7619	1.78529e-07	ACADVL, CPT1A, SCD4, ACSL3, CPT1C, ACADSB, CPT1B, CPT2, ACADL, ACOX2, ACOX1, ACADM, ACADS	202	156	18082	7.45957	0.000200468	5.0122e-05	4.94972e-05
GOTERM_BP_DIRECT	GO:0055088~lipid homeostasis	lipid homeostasis	12	4.3956	5.74446e-13	ACADVL, ACADL, ACOX2, ACOX1, HNF4A, ACADM, ACAD11, ACAD10, ACADS, ACADSB, GCK, ACAD12	202	41	18082	26.1995	6.45084e-10	3.22552e-10	3.18531e-10
GOTERM_BP_DIRECT	GO:0005975~carbohydrate metabolic process	carbohydrate metabolic process	11	4.0293	0.000105985	MGAM, PKLR, HYAL1, PDK4, PDK3, AMY1, LCT, SIS, GCK, HK2, PDK1	202	206	18082	4.77992	0.112216	0.0132245	0.0130596
GOTERM_BP_DIRECT	GO:0033539~fatty acid beta-oxidation using acyl-CoA dehydrogenase	fatty acid beta-oxidation using acyl-CoA dehydrogenase	10	3.663	1.81753e-13	ACADVL, ACADL, ACOX2, ACOX1, ACADM, ACAD11, ACAD10, ACADS, ACADSB, ACAD12	202	19	18082	47.1131	2.04098e-10	2.04108e-10	2.01564e-10
GOTERM_BP_DIRECT	GO:0006635~fatty acid beta-oxidation	fatty acid beta-oxidation	7	2.5641	8.6939e-06	ACADVL, CPT1A, ACOX2, ACOX1, ACADM, CPT1C, CPT1B	202	44	18082	14.241	0.00971578	0.00195265	0.00192831
GOTERM_BP_DIRECT	GO:0006006~glucose metabolic process	glucose metabolic process	6	2.1978	0.000954235	CPT1A, PDK4, PDK3, GCK, HK2, PDK1	202	68	18082	7.89837	0.657717	0.0694955	0.0686291
GOTERM_BP_DIRECT	GO:0042593~glucose homeostasis	glucose homeostasis	6	1.8315	0.0612293	HNF4A, PDK4, SLC2A4, MET, GCK	202	133	18082	3.36522	1	1	0.988414
GOTERM_BP_DIRECT	GO:0042742~defense response to bacterium	defense response to bacterium	5	4.0293	5.68189e-05	PLAC8, IGHG2C, IGKC, DEFA17, DEFA37	202	191	18082	5.15531	0.0618162	0.00797595	0.00787652
GOTERM_BP_DIRECT	GO:0009409~response to cold	response to cold	5	1.8315	0.000990141	PLAC8, ACADVL, ACADL, DIO2, ACADM	202	40	18082	11.1894	0.671257	0.0694955	0.0686291
GOTERM_BP_DIRECT	GO:0030855~epithelial cell differentiation	epithelial cell differentiation	5	1.8315	0.00658179	VIL1, SULT1B1, ACADVL, CPT1A, CDHR2	202	67	18082	6.68021	0.999398	0.351969	0.347581
GOTERM_BP_DIRECT	GO:0008202~steroid metabolic process	steroid metabolic process	5	1.8315	0.0143301	SULT1B1, NPC1L1, CYP1A1, CYP3A13, HMGCS2	202	84	18082	5.32826	1	0.643707	0.635682
GOTERM_BP_DIRECT	GO:0009636~response to toxic substance	response to toxic substance	5	1.8315	0.0155052	GUCY2C, CPS1, CDH1, CYP1A1, DRD2	202	86	18082	5.20435	1	0.644902	0.636863
GOTERM_BP_DIRECT	GO:0006814~sodium ion transport	sodium ion transport	5	1.8315	0.0497092	SLC34A2, SCN10A, SLC5A1, SCN4B, HCN1	202	124	18082	3.60947	1	1	0.988414
GOTERM_BP_DIRECT	GO:0007156~homophilic cell adhesion via plasma membrane adhesion molecules	homophilic cell adhesion via plasma membrane adhesion molecules	4	3.2967	0.000487428	PCDHGA7, CDH4, PCDHGA6, CDH1	202	163	18082	4.94254	0.421615	0.0497619	0.0491416
GOTERM_BP_DIRECT	GO:0006508~proteolysis	proteolysis	4	4.3956	0.0609334	ACE2, ST14, MEP1B, CPXM2	202	582	18082	1.84567	1	1	0.988414
GOTERM_BP_DIRECT	GO:0001666~response to hypoxia	response to hypoxia	4	2.9304	0.00579096	PKLR, CYP1A1, VEGFD, ANGPTL4	202	192	18082	3.72979	0.998529	0.325162	0.321109
GOTERM_BP_DIRECT	GO:0032532~regulation of microvillus length	regulation of microvillus length	4	1.4652	4.58314e-05	VIL1, CDHR2, CDHR5, PLS1	202	7	18082	51.1513	0.0501677	0.00735266	0.007261
GOTERM_BP_DIRECT	GO:0010906~regulation of glucose metabolic process	regulation of glucose metabolic process	4	1.4652	0.00259875	PDK4, TFF3, PDK3, PDK1	202	25	18082	14.3224	0.946184	0.162133	0.160112
GOTERM_BP_DIRECT	GO:0006096~glycolytic process	glycolytic process	4	1.4652	0.00737719	PKLR, ALDOB, GCK, HK2	202	36	18082	9.94609	0.999755	0.376572	0.371877
GOTERM_BP_DIRECT	GO:0050796~regulation of insulin secretion	regulation of insulin secretion	4	1.4652	0.0153286	CPT1A, IL1B, HNF4A, GCK	202	47	18082	7.61829	1	0.644902	0.636863
GOTERM_BP_DIRECT	GO:0043401~steroid hormone mediated signaling pathway	steroid hormone mediated signaling pathway	4	1.4652	0.0211022	NR4A1, NR4A3, VDR, HNF4A	202	53	18082	6.75584	1	0.742327	0.733072
GOTERM_BP_DIRECT	GO:0050829~defense response to Gram-negative bacterium	defense response to Gram-negative bacterium	4	1.4652	0.0243765	REG3B, DEFA17, LYZ1, LYPD8	202	56	18082	6.39392	1	0.782139	0.772388
GOTERM_BP_DIRECT	GO:0007584~response to nutrient	response to nutrient	4	1.4652	0.0477606	SLC6A19, PKLR, ACSL3, LCT	202	73	18082	4.90492	1	1	0.988414
GOTERM_BP_DIRECT	GO:0051289~protein homotetramerization	protein homotetramerization	4	1.4652	0.0493854	ACADL, ACADM, REG1, ACADS	202	74	18082	4.83864	1	1	0.988414
GOTERM_BP_DIRECT	GO:0032869~cellular response to insulin stimulus	cellular response to insulin stimulus	4	1.4652	0.0748542	PKLR, SLC2A4, PRKCZ, GCK	202	88	18082	4.06886	1	1	0.988414
GOTERM_BP_DIRECT	GO:0050830~defense response to Gram-positive bacterium	defense response to Gram-positive bacterium	4	1.4652	0.0851117	REG3B, DEFA17, LYZ1, REG3G	202	93	18082	3.8501	1	1	0.988414
GOTERM_BP_DIRECT	GO:0001889~liver development	liver development	4	1.4652	0.089374	DBP, ACADM, MET, ADA	202	95	18082	3.76905	1	1	0.988414
GOTERM_BP_DIRECT	GO:0051260~protein homooligomerization	protein homooligomerization	3	3.2967	0.00166465	REG3B, CPT1A, ANGPT1	202	197	18082	4.08951	0.846025	0.109965	0.108594
GOTERM_BP_DIRECT	GO:0042493~response to drug	response to drug	3	4.7619	0.000426007	AOC1, CPT1A, ADCY1	202	339	18082	3.43272	0.380292	0.0478406	0.0472441
GOTERM_BP_DIRECT	GO:0006952~defense response	defense response	3	2.1978	0.00958278	GM14851, AY761184, GM7849	202	116	18082	4.63008	0.99998	0.448394	0.442804
GOTERM_BP_DIRECT	GO:0010510~regulation of acetyl-CoA biosynthetic process from pyruvate	regulation of acetyl-CoA biosynthetic process from pyruvate	3	1.0989	0.000726966	PDK4, PDK3, PDK1	202	4	18082	67.1361	0.558104	0.0583131	0.0575861
GOTERM_BP_DIRECT	GO:0001951~intestinal D-glucose absorption	intestinal D-glucose absorption	3	1.0989	0.000726966	VIL1, SLC5A1, PLS1	202	4	18082	67.1361	0.558104	0.0583131	0.0575861
GOTERM_BP_DIRECT	GO:0009437~carnitine metabolic process	carnitine metabolic process	3	1.0989	0.00420465	CPT1A, ACADM, CPT1C	202	9	18082	29.8383	0.991189	0.248517	0.245419
GOTERM_BP_DIRECT	GO:0030033~microvillus assembly	microvillus assembly	3	1.0989	0.00884759	VIL1, MYO1A, PLS1	202	13	18082	20.6573	0.999954	0.431993	0.426608
GOTERM_BP_DIRECT	GO:0050892~intestinal absorption	intestinal absorption	3	1.0989	0.0167346	VDR, MOGAT2, SLC5A1	202	18	18082	14.9191	1	0.671177	0.66281
GOTERM_BP_DIRECT	GO:0030517~negative regulation of axon extension	negative regulation of axon extension	3	1.0989	0.0204821	RTN4R, RNF6, FSTL4	202	20	18082	13.4272	1	0.742327	0.733072
GOTERM_BP_DIRECT	GO:0001659~temperature homeostasis	temperature homeostasis	3	1.0989	0.0224747	ACADVL, ACADL, DRD2	202	21	18082	12.7878	1	0.742327	0.733072
GOTERM_BP_DIRECT	GO:0071398~cellular response to fatty acid	cellular response to fatty acid	3	1.0989	0.0224747	CPT1A, PDK4, PDK3	202	21	18082	12.7878	1	0.742327	0.733072
GOTERM_BP_DIRECT	GO:0015758~glucose transport	glucose transport	3	1.0989	0.0359719	SLC2A1, SLC2A4, SLC5A1	202	27	18082	9.94609	1	1	0.988414
GOTERM_BP_DIRECT	GO:0044344~cellular response to fibroblast growth factor stimulus	cellular response to fibroblast growth factor stimulus	3	1.0989	0.043629	NR4A1, CPS1, HYAL1	202	30	18082	8.95149	1	1	0.988414
GOTERM_BP_DIRECT	GO:0045214~sarcomere organization	sarcomere organization	3	1.0989	0.0463043	KRT19, CFL2, KRT8	202	31	18082	8.66273	1	1	0.988414
GOTERM_BP_DIRECT	GO:0046677~response to antibiotic	response to antibiotic	3	1.0989	0.0463043	AOC1, HYAL1, CYP1A1	202	31	18082	8.66273	1	1	0.988414
GOTERM_BP_DIRECT	GO:0019731~antibacterial humoral response	antibacterial humoral response	3	1.0989	0.0518295	IGHG2C, DEFA24, JCHAIN	202	33	18082	8.13771	1	1	0.988414
GOTERM_BP_DIRECT	GO:0050873~brown fat cell differentiation	brown fat cell differentiation	3	1.0989	0.0546761	PLAC8, SLC2A4, ADIG	202	34	18082	7.89837	1	1	0.988414
GOTERM_BP_DIRECT	GO:0007616~long-term memory	long-term memory	3	1.0989	0.0546761	ADCY1, DRD2, PRKCZ	202	34	18082	7.89837	1	1	0.988414
GOTERM_BP_DIRECT	GO:0010043~response to zinc ion	response to zinc ion	3	1.0989	0.0575766	SLC30A7, CPS1, ALDOB	202	35	18082	7.6727	1	1	0.988414
GOTERM_BP_DIRECT	GO:0035725~sodium ion transmembrane transport	sodium ion transmembrane transport	3	1.0989	0.0605295	SCN10A, SCN4B, HCN1	202	36	18082	7.45957	1	1	0.988414
GOTERM_BP_DIRECT	GO:0008643~carbohydrate transport	carbohydrate transport	3	1.0989	0.0635333	SLC2A1, SLC2A4, SLC5A1	202	37	18082	7.25796	1	1	0.988414
GOTERM_BP_DIRECT	GO:0030534~adult behavior	adult behavior	3	1.0989	0.0665865	NR4A3, DRD2, MET	202	38	18082	7.06696	1	1	0.988414
GOTERM_BP_DIRECT	GO:0072593~reactive oxygen species metabolic process	reactive oxygen species metabolic process	3	1.0989	0.0665865	NNT, PDK4, MET	202	38	18082	7.06696	1	1	0.988414
GOTERM_BP_DIRECT	GO:0042594~response to starvation	response to starvation	3	1.0989	0.0665865	CPS1, PDK4, ACADM	202	38	18082	7.06696	1	1	0.988414
GOTERM_BP_DIRECT	GO:0040018~positive regulation of multicellular organism growth	positive regulation of multicellular organism growth	3	1.0989	0.0760279	VIL1, DRD2, PLS1	202	41	18082	6.54987	1	1	0.988414
GOTERM_BP_DIRECT	GO:0031018~endocrine pancreas development	endocrine pancreas development	3	1.0989	0.0760279	PKLR, HNF4A, GCK	202	41	18082	6.54987	1	1	0.988414
GOTERM_BP_DIRECT	GO:0097192~extrinsic apoptotic signaling pathway in absence of ligand	extrinsic apoptotic signaling pathway in absence of ligand	3	1.0989	0.0792644	MOAP1, IL1B, LCN2	202	42	18082	6.39392	1	1	0.988414
GOTERM_BP_DIRECT	GO:0007173~epidermal growth factor receptor signaling pathway	epidermal growth factor receptor signaling pathway	3	1.0989	0.0892226	VIL1, PIGR, ADAM12	202	45	18082	5.96766	1	1	0.988414
GOTERM_BP_DIRECT	GO:0002933~lipid hydroxylation	lipid hydroxylation	2	0.732601	0.0221091	CYP1A1, CYP3A13	202	2	18082	89.5149	1	0.742327	0.733072
GOTERM_BP_DIRECT	GO:0090675~intermicrovillar adhesion	intermicrovillar adhesion	2	0.732601	0.0221091	CDHR2, CDHR5	202	2	18082	89.5149	1	0.742327	0.733072
GOTERM_BP_DIRECT	GO:1902896~terminal web assembly	terminal web assembly	2	0.732601	0.0329806	VIL1, PLS1	202	3	18082	59.6766	1	0.974662	0.962512
GOTERM_BP_DIRECT	GO:0002314~germinal center B cell differentiation	germinal center B cell differentiation	2	0.732601	0.0329806	CDH17, ADA	202	3	18082	59.6766	1	0.974662	0.962512
GOTERM_BP_DIRECT	GO:0019254~carnitine metabolic process, CoA-linked	carnitine metabolic process, CoA-linked	2	0.732601	0.0329806	ACADL, ACADM	202	3	18082	59.6766	1	0.974662	0.962512
GOTERM_BP_DIRECT	GO:1903208~negative regulation of hydrogen peroxide-induced neuron death	negative regulation of hydrogen peroxide-induced neuron death	2	0.732601	0.0437318	REG3B, NR4A3	202	4	18082	44.7574	1	1	0.988414
GOTERM_BP_DIRECT	GO:0009624~response to nematode	response to nematode	2	0.732601	0.0437318	CYP1A1, ITLN1	202	4	18082	44.7574	1	1	0.988414
GOTERM_BP_DIRECT	GO:0046320~regulation of fatty acid oxidation	regulation of fatty acid oxidation	2	0.732601	0.0437318	CPT1A, PDK4	202	4	18082	44.7574	1	1	0.988414
GOTERM_BP_DIRECT	GO:0086016~AV node cell action potential	AV node cell action potential	2	0.732601	0.0437318	SCN10A, SCN4B	202	4	18082	44.7574	1	1	0.988414
GOTERM_BP_DIRECT	GO:0071376~cellular response to corticotropin-releasing hormone stimulus	cellular response to corticotropin-releasing hormone stimulus	2	0.732601	0.0437318	NR4A1, NR4A3	202	4	18082	44.7574	1	1	0.988414
GOTERM_BP_DIRECT	GO:0009812~flavonoid metabolic process	flavonoid metabolic process	2	0.732601	0.0437318	SULT1B1, CYP1A1	202	4	18082	44.7574	1	1	0.988414
GOTERM_BP_DIRECT	GO:0097411~hypoxia-inducible factor-1alpha signaling pathway	hypoxia-inducible factor-1alpha signaling pathway	2	0.732601	0.0437318	PDK3, PDK1	202	4	18082	44.7574	1	1	0.988414
GOTERM_BP_DIRECT	GO:0051707~response to other organism	response to other organism	2	0.732601	0.054364	PKLR, KRT8	202	5	18082	35.8059	1	1	0.988414
GOTERM_BP_DIRECT	GO:0030213~hyaluronan biosynthetic process	hyaluronan biosynthetic process	2	0.732601	0.0648786	HYAL1, IL1B	202	6	18082	29.8383	1	1	0.988414
GOTERM_BP_DIRECT	GO:0060706~cell differentiation involved in embryonic placenta development	cell differentiation involved in embryonic placenta development	2	0.732601	0.0648786	KRT19, KRT8	202	6	18082	29.8383	1	1	0.988414
GOTERM_BP_DIRECT	GO:0046322~negative regulation of fatty acid oxidation	negative regulation of fatty acid oxidation	2	0.732601	0.0752769	ACADVL, ACADL	202	7	18082	25.5757	1	1	0.988414
GOTERM_BP_DIRECT	GO:0043266~regulation of potassium ion transport	regulation of potassium ion transport	2	0.732601	0.0752769	DRD2, GCK	202	7	18082	25.5757	1	1	0.988414
GOTERM_BP_DIRECT	GO:0061469~regulation of type B pancreatic cell proliferation	regulation of type B pancreatic cell proliferation	2	0.732601	0.0752769	NR4A1, NR4A3	202	7	18082	25.5757	1	1	0.988414
GOTERM_BP_DIRECT	GO:0010828~positive regulation of glucose transport	positive regulation of glucose transport	2	0.732601	0.0855601	NR4A3, MET	202	8	18082	22.3787	1	1	0.988414
GOTERM_BP_DIRECT	GO:0009635~response to herbicide	response to herbicide	2	0.732601	0.0855601	LCN2, CYP1A1	202	8	18082	22.3787	1	1	0.988414
GOTERM_BP_DIRECT	GO:0007494~midgut development	midgut development	2	0.732601	0.0957296	CPS1, REG1	202	9	18082	19.8922	1	1	0.988414
GOTERM_BP_DIRECT	GO:0030042~actin filament depolymerization	actin filament depolymerization	2	0.732601	0.0957296	VIL1, CFL2	202	9	18082	19.8922	1	1	0.988414
GOTERM_BP_DIRECT	GO:0090181~regulation of cholesterol metabolic process	regulation of cholesterol metabolic process	2	0.732601	0.0957296	ACADVL, ACADL	202	9	18082	19.8922	1	1	0.988414
GOTERM_BP_DIRECT	GO:0030836~positive regulation of actin filament depolymerization	positive regulation of actin filament depolymerization	2	0.732601	0.0957296	VIL1, CFL2	202	9	18082	19.8922	1	1	0.988414
GOTERM_BP_DIRECT	GO:0010470~regulation of gastrulation	regulation of gastrulation	2	0.732601	0.0957296	TGIF2, HNF4A	202	9	18082	19.8922	1	1	0.988414
GOTERM_BP_DIRECT	GO:0044320~cellular response to leptin stimulus	cellular response to leptin stimulus	2	0.732601	0.0957296	NR4A3, GCK	202	9	18082	19.8922	1	1	0.988414
GOTERM_BP_DIRECT	GO:0010226~response to lithium ion	response to lithium ion	2	0.732601	0.0957296	PKLR, ADCY1	202	9	18082	19.8922	1	1	0.988414
GOTERM_BP_DIRECT	GO:0009308~amine metabolic process	amine metabolic process	2	0.732601	0.0957296	AOC1, CYP1A1	202	9	18082	19.8922	1	1	0.988414

## Sheet: KEGG
Category	Term		Count	%	PValue	Genes	List Total	Pop Hits	Pop Total	Fold Enrichment	Bonferroni	Benjamini	FDR
KEGG_PATHWAY	mmu01100:Metabolic pathways	Metabolic pathways	35	12.8205	1.59026e-06	ACADVL, TREH, CYP3A11, CYP3A13, HK2, CKMT1, ACADL, NNT, HYAL1, HMGCS2, ACADM, GGT1, ACADS, ENPP7, GALNT6, MGAM, AOC1, UGT2B34, PKLR, ACSL3, ACADSB, GCK, CYP4F14, DCT, CPS1, ACOX2, ACOX1, CYP1A1, B3GNT2, AMY1, ALPI, ALDOB, SIS, LCT, ADA	93	1269	7691	2.2809	0.000295746	7.39473e-05	6.95741e-05
KEGG_PATHWAY	mmu01212:Fatty acid metabolism	Fatty acid metabolism	12	4.3956	1.25245e-11	ACADVL, CPT1A, CPT2, ACADL, ACOX1, SCD4, ACADM, ACSL3, CPT1C, ACADS, ACADSB, CPT1B	93	51	7691	19.4586	2.32956e-09	2.32956e-09	2.19179e-09
KEGG_PATHWAY	mmu00071:Fatty acid degradation	Fatty acid degradation	11	4.0293	2.04132e-10	ACADVL, CPT1A, CPT2, ACADL, ACOX1, ACADM, ACSL3, CPT1C, ACADS, ACADSB, CPT1B	93	49	7691	18.5651	3.79686e-08	1.89843e-08	1.78616e-08
KEGG_PATHWAY	mmu03320:PPAR signaling pathway	PPAR signaling pathway	11	4.0293	3.02117e-08	CPT1A, CPT2, ACADL, ACOX2, ACOX1, SCD4, ANGPTL4, ACADM, ACSL3, CPT1C, CPT1B	93	80	7691	11.3711	5.61935e-06	1.87312e-06	1.76235e-06
KEGG_PATHWAY	mmu01200:Carbon metabolism	Carbon metabolism	7	2.5641	0.00257029	PKLR, CPS1, ALDOB, ACADM, ACADS, GCK, HK2	93	116	7691	4.99045	0.380405	0.0531194	0.0499779
KEGG_PATHWAY	mmu00500:Starch and sucrose metabolism	Starch and sucrose metabolism	6	2.1978	3.4254e-05	MGAM, TREH, AMY1, SIS, GCK, HK2	93	32	7691	15.506	0.0063511	0.00127425	0.00119889
KEGG_PATHWAY	mmu04973:Carbohydrate digestion and absorption	Carbohydrate digestion and absorption	6	2.1978	0.000131682	MGAM, AMY1, SLC5A1, LCT, SIS, HK2	93	42	7691	11.8141	0.0241969	0.00408214	0.00384072
KEGG_PATHWAY	mmu04920:Adipocytokine signaling pathway	Adipocytokine signaling pathway	6	2.1978	0.00163414	CPT1A, SLC2A1, SLC2A4, ACSL3, CPT1C, CPT1B	93	72	7691	6.89158	0.262286	0.0379939	0.0357469
KEGG_PATHWAY	mmu04152:AMPK signaling pathway	AMPK signaling pathway	6	2.5641	0.00419154	CPT1A, CREB3L3, HNF4A, SCD4, SLC2A4, CPT1C	93	128	7691	4.5226	0.542174	0.0708752	0.0666836
KEGG_PATHWAY	mmu04922:Glucagon signaling pathway	Glucagon signaling pathway	6	2.1978	0.00677105	CPT1A, CREB3L3, SLC2A1, CPT1C, CPT1B, GCK	93	100	7691	4.96194	0.717393	0.100885	0.0949189
KEGG_PATHWAY	mmu04931:Insulin resistance	Insulin resistance	6	2.1978	0.0100306	CPT1A, CREB3L3, SLC2A1, SLC2A4, PRKCZ, CPT1B	93	110	7691	4.51085	0.846662	0.125524	0.1181
KEGG_PATHWAY	mmu04015:Rap1 signaling pathway	Rap1 signaling pathway	5	2.5641	0.0426961	ANGPT1, CDH1, VEGFD, ADCY1, DRD2	93	214	7691	2.70511	0.999701	0.410632	0.386347
KEGG_PATHWAY	mmu00052:Galactose metabolism	Galactose metabolism	5	1.8315	0.000533631	MGAM, LCT, SIS, GCK, HK2	93	32	7691	12.9217	0.0945126	0.0141793	0.0133408
KEGG_PATHWAY	mmu04930:Type II diabetes mellitus	Type II diabetes mellitus	5	1.8315	0.00290114	PKLR, SLC2A4, PRKCZ, GCK, HK2	93	50	7691	8.26989	0.417483	0.0539613	0.05077
KEGG_PATHWAY	mmu05230:Central carbon metabolism in cancer	Central carbon metabolism in cancer	5	1.8315	0.00705112	SLC2A1, MET, GCK, HK2, PDK1	93	64	7691	6.46085	0.731835	0.100885	0.0949189
KEGG_PATHWAY	mmu04976:Bile secretion	Bile secretion	5	1.8315	0.0101229	AQP8, SLC2A1, AQP4, ADCY1, SLC5A1	93	71	7691	5.82387	0.849298	0.125524	0.1181
KEGG_PATHWAY	mmu00140:Steroid hormone biosynthesis	Steroid hormone biosynthesis	5	1.8315	0.0200851	UGT2B34, CYP1A1, CYP3A11, CYP3A13, CYP2D26	93	87	7691	4.75281	0.977037	0.23349	0.219681
KEGG_PATHWAY	mmu04910:Insulin signaling pathway	Insulin signaling pathway	5	1.8315	0.0864651	PKLR, SLC2A4, PRKCZ, GCK, HK2	93	140	7691	2.95353	1	0.670104	0.630474
KEGG_PATHWAY	mmu00280:Valine, leucine and isoleucine degradation	Valine, leucine and isoleucine degradation	4	1.4652	0.0277832	HMGCS2, ACADM, ACADS, ACADSB	93	55	7691	6.01447	0.994704	0.303981	0.286004
KEGG_PATHWAY	mmu00010:Glycolysis / Gluconeogenesis	Glycolysis / Gluconeogenesis	4	1.4652	0.0441539	PKLR, ALDOB, GCK, HK2	93	66	7691	5.01206	0.999775	0.410632	0.386347
KEGG_PATHWAY	mmu04911:Insulin secretion	Insulin secretion	4	1.4652	0.0835061	CREB3L3, SLC2A1, ADCY1, GCK	93	86	7691	3.84646	1	0.670104	0.630474
KEGG_PATHWAY	mmu00830:Retinol metabolism	Retinol metabolism	4	1.4652	0.0903793	UGT2B34, CYP1A1, CYP3A11, CYP3A13	93	89	7691	3.71681	1	0.672422	0.632655
KEGG_PATHWAY	mmu05204:Chemical carcinogenesis	Chemical carcinogenesis	4	1.4652	0.0974822	UGT2B34, CYP1A1, CYP3A11, CYP3A13	93	92	7691	3.59561	1	0.697373	0.65613
KEGG_PATHWAY	mmu04950:Maturity onset diabetes of the young	Maturity onset diabetes of the young	3	1.0989	0.0409349	PKLR, HNF4A, GCK	93	27	7691	9.18877	0.99958	0.410632	0.386347
KEGG_PATHWAY	mmu04978:Mineral absorption	Mineral absorption	3	1.0989	0.0788718	SLC6A19, VDR, SLC5A1	93	39	7691	6.36146	1	0.666825	0.627389
KEGG_PATHWAY	mmu00524:Butirosin and neomycin biosynthesis	Butirosin and neomycin biosynthesis	2	0.732601	0.0584111	GCK, HK2	93	5	7691	33.0796	0.999986	0.517356	0.486759
